# Supplementary material for: Skyglow-Induced Luminance Gradients Influence Orientation in a Migratory Moth
Source: Insects. 2025 Dec 10;16(12):1252. doi: 10.3390/insects16121252 (PMC12734188; doi:10.3390/insects16121252)
Supplement: Supplementary file 1 [file insects-16-01252-s001.zip]

Archive with 1 entries (1 files):
- insects-3998576-supplementary.pdf
